# Supplementary material for: In situ genotyping of a pooled strain library after characterizing complex phenotypes
Source: Mol Syst Biol. 2017 Oct 17;13(10):947. doi: 10.15252/msb.20177951 (PMC5658705; doi:10.15252/msb.20177951)
Supplement: Supplementary file 2 — Table EV1 [file MSB-13-947-s002.xlsx]

## Sheet: Table EV1
Name	Sequence (5' to 3')	Notes
revL3S2P11-tetR-f1	ggaccaaaacgaaaaaagacgctcgaaagcgtctcttttctggaatttggtaccgagttaagacccactttcacatttaagttg	Adds L3S2P11 terminator (Chen et al, 2013) to tetR.
olp-rrnBTwP(SpR)-r1	gtgccgatcaacgagagcgttcaccgacaaac
olp-rrnBTwP(SpR)-f1	gaacgctctcgttgatcggcacgtaagagg
L3S2P55-SpR-r1	ggaccaaaacgaaaaaagacgcttttcagcgtcttattgttcgtctttggtaccgagctaccttggtgatctcgcc	Adds L3S2P55 terminator (Chen et al, 2013) to aadA.
revIntC-f1	tcactccaccttctcatcaag
olp-smaI-revIntC-r1	tggcaacatcccgggtttcaggaagtatcgtatcgctc	Adds SmaI site in the center of the fused intC fragment.
olp-smaI-revIntC-f2	ttcctgaaacccgggatgttgccagtgctttgttg	Adds SmaI site in the center of the fused intC fragment.
revIntC-r2	aagattgacggtaaggagaaaatc
PN25-SpOLP	atgaattcggggcgggatttcatggatatgtttctttctgcgagaaccagccatatttaaactcttctctcaaatttatgaatctattatacagaaaaattttcctgaaagcaaataaattttttatgattctggcgagagccgtatcctgttat
SpOLP-PLtet-strRBS	tgagccctctaattgcgtgtaggagaattgtgctcagtatctctatcactgatagggatgtcaatctctatcactgatagggaataacaggatacggctctcgccagaa
URStetR-kanRsacR-f1	atgcgctgttaatcactttacttttatctaatctagacattgtaggctggagctgcttc
DRSdcas9-kanRsacR-r1	ttgtgccgatagctaagcctattgagtatttcttatccatcatatgaatatcctccttagttcc
URStetR-PN25-f1	atgcgctgttaatcactttacttttatctaatctagacatatgaattcggggcgggatttc
DRSdcas9-strRBS-r1	ttgtgccgatagctaagcctattgagtatttcttatccattgagccctctaattgcgtgtag
DRS-spacer-kanRsacR-r1	atcactgatagggaataacaggatacggctctcgccagaacatatgaatatcctccttagttcc
tetR-Rogers-spac-oligo1	atgcgctgttaatcactttacttttatctaatctagacatttgtattacctccttatttcaaagttaaacaaaattatttgtagagggaaaccgttgtggtctccctgaatatagcctacgag
tetR-Rogers-spac-oligo2	atcactgatagggaataacaggatacggctctcgccagaactatgagtggttgctggataactttacgggcatgcataaggctcgtaggctatattcagggag
probe1-lacY-spacer	ctgtaatccctgctcttctcgaagacattccccttttatccaatgtagactgcctatagtgagtcgtattaatctccaatttacagctagctcagtcctaggtattatgctagcagtagccaaatcgggaaaaacgtttatgtcttcgtatgttgtgtcagttatcg	DuMPLING library oligonucleotide
probe2-lacI-spacer	ctgtaatccctgctcttctcgaagacattccctgcgtctatttagtggagcccctatagtgagtcgtattaatctccaatttacagctagctcagtcctaggtattatgctagcaagttgttgtgccacgcggttgtttatgtcttcgtatgttgtgtcagttatcg	DuMPLING library oligonucleotide
probe3-control-spacer	ctgtaatccctgctcttctcgaagacattcccaggataagagacaccggcatcctatagtgagtcgtattaatctccaatttacagctagctcagtcctaggtattatgctagcacaaactcaagaaggaccatggtttatgtcttcgtatgttgtgtcagttatcg	DuMPLING library oligonucleotide
library-fw	ctgtaatccctgctcttctc	For amplification of DuMPLING library oligonucleotides
library-rv	cgataactgacacaacatac	For amplification of DuMPLING library oligonucleotides
forward pGuide3-early	attgaagacatgttttagagctagaaatagcaag	For amplification of pGuide backbone
BpiI-pG7-d0-rv	taagaagacatgggaggactcccacagtc	For amplification of pGuide backbone
seq-pguide-f1	aacctgcgtgcaatccatcttg	For sequence verification of cloned DuMPLING library members
seq-pguide-r1	aacgtggcgagaaaggaagg	For sequence verification of cloned DuMPLING library members

## Sheet: Description
Table EV1. Oligonucleotides used for cloning.
