# Supplementary material for: In situ genotyping of a pooled strain library after characterizing complex phenotypes
Source: Mol Syst Biol. 2017 Oct 17;13(10):947. doi: 10.15252/msb.20177951 (PMC5658705; doi:10.15252/msb.20177951)
Supplement: Supplementary file 3 — Table EV2 [file MSB-13-947-s003.xlsx]

## Sheet: Table EV2
Name	Sequence 5' to 3'	Notes
P1 R1 E0	gaagcaggacgagtctacaccagtctacattggataaaagcgatttcagtcggcttgagctaaggaggatattcacatg	Template for probe 1, round 1
P1 R2 E1	accatcaacggagtcagtctcagtctacattggataaaagatgcccagtcattacctgtaggcaacaacgcggtctgga	Template for probe 1, round 2
P2 R1 E1	gaagcaggacgagtctacacggctccactaaatagacgcaatgcccagtcattacctgtctaaggaggatattcacatg	Template for probe 2, round 1
P2 R2 E0	accatcaacggagtcagtctggctccactaaatagacgcacgatttcagtcggcttgagaggcaacaacgcggtctgga	Template for probe 2, round 2
P3 R1 E0	gaagcaggacgagtctacacatgccggtgtctcttatcctcgatttcagtcggcttgagctaaggaggatattcacatg	Template for probe 3, round 1
P3 R2 E0	accatcaacggagtcagtctatgccggtgtctcttatcctcgatttcagtcggcttgagaggcaacaacgcggtctgga	Template for probe 3, round 2
R1 REV	c*t*ttagcagcccttgcgccctgagtgcttgcggcagcgtgaggggatcttgaagcaggacgagtctacac	Probe round 1 reverse primer. * indicates phosphorothioate.
R1 FWD	/5phos/ataggaacttcagagaccttttgaagctggggtgggcgaagaactccagccatgtgaatatcctccttag	Probe round 1 forward primer. /5phos/ indicates phosphorylated 5’ end.
R2 REV	c*t*ttagcagcccttgcgccctgagtgcttgcggcagcgtgaggggatcttaccatcaacggagtcagtct	Probe round 2 reverse primer. * indicates phosphorothioate.
R2 FWD	/5phos/ataggaacttcagagaccttttgaagcaggggtgggcgaagaactccagctccagaccgcgttgttgcct	Probe round 2 forward primer. /5phos/ indicates phosphorylated 5’ end.
E0 Cy3	/5cy3/c*t*caagccgactgaaatcg	Cy3-labelled elongation probe E0. * indicates phosphorothioate and /5Cy3/ indicates 5’ Cy3 modification.
E1 Cy5	/5cy5/a*c*aggtaatgactgggcat	Cy5-labelled elongation probe E1. * indicates phosphorothioate and /5Cy5/ indicates 5’ Cy5 modification.

## Sheet: Description
Table EV2. Probe production oligonucleotides.
