# Supplementary material for: In situ genotyping of a pooled strain library after characterizing complex phenotypes
Source: Mol Syst Biol. 2017 Oct 17;13(10):947. doi: 10.15252/msb.20177951 (PMC5658705; doi:10.15252/msb.20177951)
Supplement: Supplementary file 6 — Code EV1 [file MSB-13-947-s006.zip]

Archive with 4 entries (3 files):
- Computer_Code_EV1/
- Computer_Code_EV1/ANALYSIS.tar.gz
- Computer_Code_EV1/postProcessCode.tar.gz
- Computer_Code_EV1/README.txt
