# Supplementary material for: In situ genotyping of a pooled strain library after characterizing complex phenotypes
Source: Mol Syst Biol. 2017 Oct 17;13(10):947. doi: 10.15252/msb.20177951 (PMC5658705; doi:10.15252/msb.20177951)
Supplement: Supplementary file 6 — Code EV1 [file MSB-13-947-s006.zip › Computer_Code_EV1/README.txt]

ANALYSIS.tar.gz:ÊImage analysis for phenotyping:Êcontains directories with code for image analysis for dot detection and total fluorescence (ImAnalysis_Dots_and_TotalFluor/, phenotyping associated withÊfigures 3A and B) and tracking cell lineages (ImAnalysis_TRACKING/,ÊÊphenotyping associated withÊÊfigure 3C). Both sets of code include cell segmentation.

postProcessCode.tar.gz:ÊImage analysis for genotyping and mapping genotypes to phenotypes:Êcontains code for post processing the data from ANALYSIS.tar.gz that produces the final figures (output is Fig. 3 and EV4).
